# Supplementary material for: Effects of reminiscence therapy on psychological outcome among older adults without obvious cognitive impairment: A systematic review and meta-analysis
Source: Front Psychiatry. 2023 Mar 30;14:1139700. doi: 10.3389/fpsyt.2023.1139700 (PMC10098219; doi:10.3389/fpsyt.2023.1139700)
Supplement: Supplementary file 1 [file Data_Sheet_1.ZIP]

Archive with 3 entries (2 files):
- supplementary materials/Supplementary Figure1.pdf
- supplementary materials/Supplementary Table 1.pdf
- supplementary materials/
